# Supplementary material for: Citrate-Stabilized Amorphous Calcium Phosphate Nanoparticles as an Effective Adsorbent for Defluorination
Source: Nanomaterials (Basel). 2025 Apr 18;15(8):621. doi: 10.3390/nano15080621 (PMC12029190; doi:10.3390/nano15080621)
Supplement: Supplementary file 1 [file nanomaterials-15-00621-s001.zip]

Archive with 1 entries (1 files):
- nanomaterials-3526910-supplementary.pdf
